# Supplementary material for: An Intensive Longitudinal Assessment Approach to Surveilling Trajectories of Burnout over the First Year of the COVID Pandemic
Source: Int J Environ Res Public Health. 2023 Feb 8;20(4):2930. doi: 10.3390/ijerph20042930 (PMC9956892; doi:10.3390/ijerph20042930)
Supplement: Supplementary file 1 [file ijerph-20-02930-s001.zip]

Archive with 1 entries (1 files):
- ijerph-2139351-supplementary.pdf
